# Supplementary material for: Basic Substances and Nanotechnology: Bridging Sustainability and Innovation for Fungal Disease Management in Plants
Source: Plants (Basel). 2026 Feb 25;15(5):689. doi: 10.3390/plants15050689 (PMC12987116; doi:10.3390/plants15050689)
Supplement: Supplementary file 1 [file plants-15-00689-s001.zip]

Archive with 1 entries (1 files):
- plants-4139481-supplementary.xlsx
