# Supplementary material for: Basic Substances and Nanotechnology: Bridging Sustainability and Innovation for Fungal Disease Management in Plants
Source: Plants (Basel). 2026 Feb 25;15(5):689. doi: 10.3390/plants15050689 (PMC12987116; doi:10.3390/plants15050689)
Supplement: Supplementary file 1 [file plants-15-00689-s001.zip › plants-4139481-supplementary.xlsx]

## Sheet: Basic substances approved
S1 Table. List of approved uses of basic substances for fungal disease management in plants, under Regulation (EC) No 1107/2009 [Accessed on: 28 February 2025]
Crop and/ or situation	Pests or group of pests controlled	Basic substance	Outdoor or field use (F), greenhouse application (G) or indoor application (I)	Mode of Action
Solanum tuberosum (potato)	Alternaria solani (early blight of potato)	Allium cepa L. bulb extract	F	fungicide
Lycopersicum esculentum (tomato)	Phytophthora infestans (late blight of tomato)	Allium cepa L. bulb extract	F, G	fungicide
Cucumis sativus (cucumber)	Botrytis cinerea (gray mould)	Allium cepa L. bulb extract	F, G	fungicide
Pome fruit	Neonectria galligena	Calcium hydroxide	F	fungicide
Pome fruit and stone fruit	Neonectria galligena and other diseases	Calcium hydroxide		fungicide
Pome fruit and stone fruit	Neonectria galligena and other diseases	Calcium hydroxide		fungicide
Olea europaea (olive tree)	Pathogenic fungi	Chitosan (origin: Aspergillus niger)	F,G	Plant elicitor
Vitis vinifera (grapevine)	Pathogenic fungi	Chitosan (origin: Aspergillus niger)	F,G	Plant elicitor
Lolium perenne (English ryegrass), Lolium multiflorum (Italian ryegrass), Phleum pratense (catstail), Miscanthus x giganteus (giant miscanthus )	Pathogenic fungi	Chitosan (origin: Aspergillus niger)	F,G	Plant elicitor
Grass (Sport fields, Golf courses)	Pathogenic fungi	Chitosan (origin: Aspergillus niger)	F,G	Plant elicitor
Euphorbia amygdaloides subsp. robbiae, Magnolia sp., Euphorbia griffithii, Philadelphus sp., Fagus sylvatica (beech), Populus spp., Hebe spp., Prunus sp., Gaultheria sp., Pyrus sp., Acer sp., Rosa sp., Cotoneaster sp., Rubus sp., Euonymus sp., Syringa sp., Forsythia sp., Vaccinium sp.	Pathogenic fungi	Chitosan (origin: Aspergillus niger)	F,G	Plant elicitor
Post-harvest fruit treatment Musa x paradisiaca (banana), Actinidia chinensis (Chinese kiwi), Persea americana (avocado), Cucumis melo (melon), Mangifera indica (mango), Ananas comosus (pineapple), Citrus sp.	Pathogenic fungi	Chitosan (origin: Aspergillus niger)	F,G	Plant elicitor
Fruits berries and small fruit	Pathogenic fungi	Chitosan (origin: Aspergillus niger)	F,G	Plant elicitor
Vegetables	Pathogenic fungi	Chitosan (origin: Aspergillus niger)	F,G	Plant elicitor
Cereals	Pathogenic fungi	Chitosan (origin: Aspergillus niger)	F,G	Plant elicitor
Spices	Pathogenic fungi	Chitosan (origin: Aspergillus niger)	F,G	Plant elicitor
Crops for animal feed	Pathogenic fungi	Chitosan (origin: Aspergillus niger)	F,G	Plant elicitor
Cereals Seed treatment	Pathogenic fungi	Chitosan (origin: Aspergillus niger)	F,G	Plant elicitor
Potatoes Seed treatment	Pathogenic fungi	Chitosan (origin: Aspergillus niger)	F,G	Plant elicitor
Sugar beet Seed treatment	Pathogenic fungi	Chitosan (origin: Aspergillus niger)	F,G	Plant elicitor
Small fruit crops	Pathogenic fungi	Chitosan hydrochloride	F,G	Plant elicitor, plant resistance against pathogenic fungi
Vitis vinifera (grapevine)	Pathogenic fungi	Chitosan hydrochloride	F,G	Plant elicitor, plant resistance against pathogenic fungi
Fruit crops, other than small fruit crops and grapevine	Pathogenic fungi	Chitosan hydrochloride	F,G	Plant elicitor, plant resistance against pathogenic fungi
Vegetable crops	Pathogenic fungi	Chitosan hydrochloride	F,G	Plant elicitor, plant resistance against pathogenic fungi
Cereal crops	Pathogenic fungi	Chitosan hydrochloride	F,G	Plant elicitor, plant resistance against pathogenic fungi
Spice crops	Pathogenic fungi	Chitosan hydrochloride	F,G	Plant elicitor, plant resistance against pathogenic fungi
Crops grown for animal consumption	Pathogenic fungi	Chitosan hydrochloride	F,G	Plant elicitor, plant resistance against pathogenic fungi
Seed treatment of cereal crops	Pathogenic fungi	Chitosan hydrochloride	F,G	Plant elicitor, plant resistance against pathogenic fungi
Seed treatment of potato	Pathogenic fungi	Chitosan hydrochloride	F,G	Plant elicitor, plant resistance against pathogenic fungi
Seed treatment of sugar beet	Pathogenic fungi	Chitosan hydrochloride	F,G	Plant elicitor, plant resistance against pathogenic fungi
Ornamental herbaceous plants - bulbous plants	Pathogenic fungi	Chitosan hydrochloride	F,G,I	Plant elicitor, plant resistance against pathogenic fungi
Ornamental herbaceous plants - bulbous plants	Pathogenic fungi	Chitosan hydrochloride	F,G	Plant elicitor, plant resistance against pathogenic fungi
Arable crops - Beet crops	Pathogenic fungi	Chitosan hydrochloride	F	Plant elicitor, plant resistance against pathogenic fungi
Vitis vinifera (grapevine)	Phaeoacremonium aleophilium (esca of grapevine ), Phaeomoniella chlamydospora (esca of grapevine)	Clayed charcoal	F	Protectant
Vitis vinifera (grapevine)	Erysiphe necator (powdery mildew of grapevine)	Cow Milk	F	Fungicide
Cucurbita pepo (zucchini)	Podosphaera xanthii (powdery mildew of cucurbits)	Cow Milk	G	Fungicide
Gerbera jamesonii (gerbera daisy)	Erysiphe cichoracearum (powdery mildew of chicory)	Cow Milk	G	Fungicide
Cucumis sativus (cucumber), Cucurbita pepo (zucchini)	Sphaerotheca fuliginea	Cow Milk	G	Fungicide
Glycine max	Erysiphe diffusa (powdery mildew of soybean)	Cow Milk	F	Fungicide
Malus pumila, Malus domestica (apple), Prunus persica (peach)	Venturia inaequalis (scab of apple), Podosphaera leucotricha (powdery mildew of apple), Taphrina deformans (leaf curl of peach)	Equisetum arvense L.	F	Fungicide
Vitis vinifera (grapevine)	Plasmopara viticola (downy mildew of grapevine), Erysiphe necator (powdery mildew of grapevine)	Equisetum arvense L.	F	Fungicide
Cucumis sativus (cucumber roots)	Podosphaera xanthii (powdery mildew of cucurbits), Pythium spp. (common root rot)	Equisetum arvense L.	G	Fungicide
Lycopersicum esculentum (tomato)	Alternaria solani (early blight of potato), Septoria lycopersici (leaf spot of tomato)	Equisetum arvense L.	F	Fungicide
Cucumis sativus (cucumber roots)	Podosphaera xanthii (powdery mildew of cucurbits), Pythium spp. (common root rot)	Equisetum arvense L. entire dry aerial parts	F,G	Fungicide
Lycopersicum esculentum (tomato)	Alternaria solani (early blight of potato), Septoria lycopersici (leaf spot of tomato)	Equisetum arvense L. entire dry aerial parts	F	Fungicide
Fragaria x ananassa (strawberry) Rubus idaeus (raspberry)	Botrytis cinerea (grey mould), Podosphaera aphanis (powdery mildew of strawberry), Phytophthora fragariae (red core of strawberry), Colletotrichum acutatum (black spot of strawberry)	Equisetum arvense L. entire dry aerial parts	F,G	Fungicide
Solanum tuberosum (potato)	Phytophthora infestans (late blight of tomato), Alternaria solani (early blight of potato), Erysiphe cichoracearum (powdery mildew of chicory)	Equisetum arvense L. entire dry aerial parts	F,G	Fungicide
Prunus spp., Rosa spp. (for ornamental use)	Ornamental Cryptogrammic diseases Rose Black spot Marsonia spp. Rose rust Phragmidium mucronatum Leaf curl diseases, Monilioses, Oidium and Mildew	Equisetum arvense L. entire dry aerial parts	F,G	Fungicide
Solanaceae like Lycopersicon esculentum (tomato), Capsicum sp.	Botrytis cinerea (grey mould)	Hydrogen peroxide	G	Fungicide
Horticulture flowers eg. Zinnia elegans (common zinnia)	Alternaria zinniae (leaf spot of bean), Alternaria alternata (brown spot of tobacco), Fusarium sp.	Hydrogen peroxide	F,G	Fungicide
Malus pumila (apple), Prunus persica (peach)	Podosphaera leucotricha (powdery mildew of apple), Taphrina deformans (leaf curl of peach)	Lecithins	F	Fungicide
Ribes uva-crispa (gooseberry)	Microsphaera grossulariae (European powdery mildew of currant)	Lecithins	F	Fungicide
Cucumis sativus (cucumber)	Podosphaera xanthii (powdery mildew of cucurbits)	Lecithins	F,G	Fungicide
Lactuca sativa (lettuce)	Erysiphe cichoracearum (powdery mildew of chicory)	Lecithins	F,G	Fungicide
Valerianella locusta (mash)	Erysiphe polyphaga (powdery mildew of flax)	Lecithins	F,G	Fungicide
Lycopersicum esculentum (tomato)	Phytophthora infestans (late blight of tomato)	Lecithins	F,G	Fungicide
Cichorium endivia (endive)	Alternaria cichorii (leaf spot of endive)	Lecithins	F,G	Fungicide
Ornamentals, especially roses	powdery mildew and other fungal diseases	Lecithins	F,G	Fungicide
Vitis vinifera (grapevine)	Plasmopara viticola (downy mildew of grapevine), Erysiphe necator (powdery mildew of grapevine)	Lecithins	F	Fungicide
Fragaria x ananassa (strawberry), Rubus idaeus (raspberry)	Podosphaera aphanis (powdery mildew of strawberry), Phytophthora fragariae (red core of strawberry)	Lecithins	F,G	Fungicide
Solanum tuberosum (potato)	Phytophthora infestans (late blight of potato)	Lecithins	F,G	Fungicide
Seeds of Triticum aestivum (bread wheat), Triticum durum (durum wheat), Triticum spelta (spelt wheat)	Tilletia caries (common bunt of wheat), Tilletia foetida (bunt of wheat)	Mustard seeds powder	F	Fungicide for seed treatment
Prunus persica (peach)	Taphrina deformans (leaf curl of peach)	Salix spp. cortex	F	Fungicide
Malus pumila, Malus domestica (apple)	Venturia inaequalis (scab of apple), Podosphaera leucotricha (powdery mildew of apple)	Salix spp. cortex	F	Fungicide
Vitis vinifera (grapevine)	Plasmopara viticola (downy mildew of grapevine), Erysiphe necator (powdery mildew of grapevine)	Salix spp. cortex	F	Fungicide
Vitis vinifera (grapevine)	Erysiphe necator (powdery mildew of grapevine )	Sodium chloride	F	Fungicide
Vitis vinifera (grapevine)	Plasmopara viticola (downy mildew of grapevine)	Sodium chloride	F	Fungicide
Agaricus bisporus (button mushroom)	Cladobotryum strains (i.e. Mycophilum)	Sodium chloride	G	Fungicide
Vegetables, Soft fruit, Ornamentals	Sphaerotheca spp., Oidium spp.	Sodium hydrogen carbonate	F, G	Fungicide
Vitis vinifera (grapevine)	Erysiphe necator (powdery mildew of grapevine)	Sodium hydrogen carbonate	F	Fungicide
Malus domestica (apple)	Venturia inaequalis (scab of apple)	Sodium hydrogen carbonate	F	Fungicide
Fruit of different types (oranges, cherries, apples, papaya)	Storage diseases like Penicillium italicum (blue mould of citrus fruits) and Penicillium digitatum (green mould of citrus fruits)	Sodium hydrogen carbonate	F, I	Fungicide
Vitis vinifera (grapevine)	Plasmopara viticola (downy mildew of grapevine)	Fructose	F	Plant elicitor
Vitis vinifera (grapevine)	Plasmopara viticola (downy mildew of grapevine)	Sucrose	F	Plant elicitor
Lycopersicum esculentum (tomato)	Oidium neolycopersici (powdery mildew of tomato)	Sunflower oil	F	Fungicide
Fruit trees e.g.: Malus domestica (apple), Pyrus sp.	Physical barrier fungifuge for foliar fungi like mildews: Venturia inaequalis, Erysiphe necator	Talc E553B	F	Fungifuge
Vitis vinifera (grapevine)	Foliar fungi	Talc E553B	F	Fungifuge
Brassicaceae: Brassica sp., Sinapis sp., Raphanus sativus (radish)	Alternaria sp.	Urtica spp.	F	Fungicide
Cucumis sativus (cucumber)	Erysiphe polygoni (powdery mildew of beet), Alternaria alternata f. sp. cucurbitae	Urtica spp.	F	Fungicide
Malus domestica (apple), Prunus domestica (European plum), Prunus persica (peach), Prunus avium (cherry)	Alternaria alternata (brown spot of tobacco), Monilinia laxa (blossom blight), Botrytis cinerea (grey mould), Rhizopus stolonifer (bulb rot)	Urtica spp.	F	Fungicide
Vitis vinifera (grapevine)	Plasmopara viticola (downy mildew of grapevine)	Urtica spp.	F	Fungicide
Solanum tuberosum (potato)	Phytophthora infestans (downy mildew of potato)	Urtica spp.	F	Fungicide
Triticum vulgare (wheat seeds), Triticum aestivum (common wheat), Triticum durum (durum wheat), Triticum spelta (spelt)	Tilletia caries (common bunt of wheat), Tilletia foetida (bunt of wheat)	Vinegar	F	Fungicide
Hordeum vulgare (Barley seeds)	Pyrenophora graminea (leaf stripe of barley)	Vinegar	F	Fungicide
Daucus carota (carrot), Solanum lycopersicum (tomato), Capsicum spp.	Alternaria spp.	Vinegar	F, G	Fungicide
Solanum lycopersicum (tomato), Capsicum spp., Brassica oleracea (cabbage)	Botrytis aclada (neck rot of onion)	Vinegar	F,G	Fungicide
Plane sp, Platanus, Prunus sp, Chestnut sp, Aesculus L. Sophora spp, Linden sp Tilia	rot fungi, especially phellins Phellinus, Tinder polypore and ruffled Fomes fomentarius (common white wood rot)	Vinegar	F	Fungicide
Ulmus spp [Elm (elm other than Lutèce)]	Ophiostoma spp	Vinegar	F	Fungicide
Maple sp., Acer sp., Ailanthe sp., Ailanthus altissima	Verticillium spp	Vinegar	F	Fungicide
Maple sp, Acer sp.; Sycamore, Acer spp; Chestnut sp, Aesculus L.; Beech sp, Fagus spp.	Cryptostroma corticale (sooty bark disease of sycamore)	Vinegar	F	Fungicide
Vitis vinifera (grapevine)	Plasmopara viticola (downy mildew of grapevine)	Vitis vinifera seed extract	F	Fungicide
Malus domestica (apple)	Venturia inaequalis (scab of apple)	Vitis vinifera seed extract	F	Fungicide
Solanum tuberosum (potato)	Phytophthora infestans (downy mildew of potato)	Vitis vinifera seed extract	F	Fungicide
Lactuca sativa (lettuce)	Peronospora sp., Bremia lactucae (downy mildew of lettuce)	Vitis vinifera seed extract	F, G	Fungicide
Cucumis sativus (cucumber), Cucurbita pepo (zucchini)	Powdery mildews: Podosphaera fusca (powdery mildew of bean), Podosphaera xanthii (powdery mildew of cucurbits), Golovinomyces cichoracearum (powdery mildew of chicory), Golovinomyces orontii (powdery mildew of flax), Podosphaera fuliginea, Leveillula cucurbitacearum (powdery mildew of cucurbits )	Whey	G	Fungicide
Vitis vinifera (grapevine)	Erysiphe necator (powdery mildew of cucurbits)	Whey	F	Fungicide
